# Supplementary material for: Modified Technogenic Asphaltenes as Enhancers of the Thermal Conductivity of Paraffin
Source: Molecules. 2023 Jan 18;28(3):949. doi: 10.3390/molecules28030949 (PMC9920510; doi:10.3390/molecules28030949)
Supplement: Supplementary file 1 [file molecules-28-00949-s001.zip]

Archive with 1 entries (1 files):
- molecules-2069555-supplementary.pdf
